# Supplementary material for: Fine-Scale Interactions between Leopard Cats and Their Potential Prey with Contrasting Diel Activities in a Livestock-Dominated Nature Reserve
Source: Animals (Basel). 2023 Apr 10;13(8):1296. doi: 10.3390/ani13081296 (PMC10135257; doi:10.3390/ani13081296)
Supplement: Supplementary file 1 [file animals-13-01296-s001.zip]

Archive with 1 entries (1 files):
- animals-2314081-supplementary.pdf
